# Supplementary material for: Barriers and facilitators to antiretroviral therapy adherence among Peruvian adolescents living with HIV: A qualitative study
Source: PLoS One. 2018 Feb 15;13(2):e0192791. doi: 10.1371/journal.pone.0192791 (PMC5813958; doi:10.1371/journal.pone.0192791)
Supplement: S1 Data — (XLSX) [file pone.0192791.s001.xlsx]

## Sheet: Barreras Sesiones 
Barrera externa	Barrera externa	Barrera externa	Barrera externa	Barrera interna	Barrera interna	Barrera interna	Barrera interna	Barrera interna	Barrera interna
RAMs	Muchas indicaciones	Sistema de salud	Falta de apoyo	Depresión	Percepcion de los ARV	Consumo de sustancias	Desinformación	Estado emocional	perdida por salir con amigos
Facilitador: ya van a ser dos meses y solo por eso no las tomas Luz: es que igual si tomo o no tomo me da nauseas, me da mareos y el agua lo voto Facilitador: tu lo tomas tu medicamento con agua Luz: a veces lo tomo con quaker pero ya igual no puedo ya Facilitador: cuantas veces has abandonado Luz: todas las mañanas y las noches, antes de que me toque tomar mi medicina no mas Facilitador: cuantos…	Facilitator: tomas 5 diarias, tu cuantas tomas diaria Giovana? Tu estas con nelfinavir no? Cuantas tomas?, tomas 5 nelfinavir no? Qué mas tomas? Zido y Lami no? 5,6,7, o sea Giovana toma 7 pastillas en la mañana y 7 pastillas en la noche , es que ella esta con el primer esquema Entrevistador: será por eso que te olvidas de tomarlo, porque son muchas Giovana: síii, ahí esta ella dice estas segura?…	Facilitador: y por que no lo querías tomar Carolina es que mi hoja de referencia venció y se demoraba todo el proceso y mientras eso yo estaba sin medicina Facilitador: o sea que no puedes venir y decirle a la señorita sabe que mi hoja venció présteme Carolina: me prestaron pero por un tiempo pero después ya no Facilitador: y en ese tiempo tu mamá que hizo Carolina: estaba tramitando pero no salí…	Gustavo: lo puedo masticar ess pastillas o no? Mariluz: claro Gustavo: no o sea si me las puedo pasar asi, o sea entero Mariluz: sí Gustavo; pero masticarlo? Mariluz: claro pero pica más la dentadura, mal le hace Gustavo: los polvitos que tiene adentro Ximena: si tu lo toleras toma como tu quieras Gustavo: las pastillas también puede ser del caño, el agua Ximena: no del caño no pues, que tiene el…	Facilitador: pero si ya se cansaron de las pastillas es porque se quieren morir no? Luz: yo síiii Gustavo: pero cansa, yo también por la pastilla Luz: me voy a matar en un cerro Facilitador: quien se quiere morir? Luz: yo Gustavo: la mayoría Carlos: yo	Facilitator: pero y por qué pasaste del primero al segundo? No tomabas bien Jorge: no tomaba bien Facilitator: estabas más chiquito no querías tomar , no? Por qué no querías tomar? Jorge: era feo el jarabe	Facilitator: y tu Paloma has fumado Paloma: sí, mi mamá no sabe sino me mata Facilitator: y cuantas veces Paloma: 3 veces Facilitator: y el alcohol cuantas veces Paloma: 7, 8 Facilitator: y que has tomado Paloma: Vodka o Ron lo que hay en las fiestas pero ya no ya Facilitator: y como hacías con tu medicación Paloma: primero tomaba, cuando hay fiestas comienzan a las 12 Facilitator: y a qué hora t…	Facilitador: o sea no tienes un horario en la mañana ni un horario en la noche, solo porque amaneció y ya agarras un horario cualquiera y te tomas la pastilla, en la noche igual Gustavo; no, no, es que yo lo tomo en la mañana antes de ir al colegio, me tomo las 13 pastillas Facilitador: 13? Gustavo: no 14 Facilitador: 14 pastillas en la mañana? Gustavo: no en las noches, en las mañana y también e…	Blanca: antes yo me sacaba los primeros puestos en el colegio y cuando llegue a cuarto y quinto ya como que mi nivel académico bajó, ya me había quedado en séptimo puesto entonces como que yo me sentía impotente de pucha, por qué, qué me pasó en mi misma, por qué me deprimí, por qué me pasó esto, qué hice, cual fue mi culpa, cual fue mi error, porque todo lo que yo hacía lo hacía mal entonces yo …	Facilitador: no estas tomando a tu hora, y el motivo porque no tomas a tu hora? Entrevistador: porque salgo con mis amigos Facilitador: ah tus amigos, sales más con tus amigos que estés en casa y te olvidas de tu horario de pastillas Entrevistador( asiente que sí)
Facilitador: o sea tu tampoco obedeces lo que [el medico] te manda Luz: da mareos Facilitador: y por qué no pruebas tomarlo en ayunas primero lo que te ha mandado Luz: eso ya lo he tomado ya, no me hace nada Facilitador: ves, tienes que obedecer las ordenes Luz: es que seguro como ya estoy dejando tiempo también, meses, entonces de seguro que voy a tener mas Sabina: tu no puedes saber hasta que n…	Sabina: toma primero desayuno que es li importante tener algo en el estomago y luego ya Luz: no, el mio es primero la pastilla y después el desayuno, y después las dos kaletras, el mio es uno pastilla antes, después del desayuno y de ahí sigue las dos kaletras Facilitador: qué pastillas tomas en ayuno? Luz: abacavir Facilitador: después desayuno y después kaletra? Luz: sí pero yo tomo todo junto …		Facilitator: no hay nadie quien te supervise o sea que tu eres responsable de tomar tus medicinas tu sola Giovana: sí a veces o sea tengo que ser responsable yo misma pero a veces no mas, pero sí tomo mi medicina	Luz: yo quiero hacerle compañía a mi mamá que esta arriba Facilitador: tu quieres hacerle compañía a tu mamá Luz: aja no aparte mi tía se sueña con mi mama y como la conoce mucho porque es menor, mi tia dice que en su sueño mi mamá le ha dicho que a una de mis hermanas, a una de sus hijas se lava a llevar y yo le digo ya pues que me lleven a mi	Carmen: ( hace un comentario gracioso que provoca risas en los demás ) el rico va a tomar Facilitator: es es el Ritona, el ritonavir Carmen: ese es bien feo (risas) Facilitator: que parece un frejol Giovana: es el que tiene que estar en la refrigeradora Facilitator: es el que tiene que estar en la refrigeraadora Giovana: yo me acuerdo que le daba eso a Gonzalo, de este tamaño era Juan : ah a Gonz…	Facilitator : después de horas, a qué horas es tu horario a ver? Giovana: a las 8? Facilitator: no tomaste Giovana: no , a veces son tomo, a veces llego tarde Facilitator: o se que cuando consumiste eso no lo tomaste Giovana: ah, no	Gustavo: no pe todo junto no Sabina: pero tu estas diciendo Gustavo; no a veces 5 y entreverado Sabina: ya cuantas pastillas tomas? Gustavo: 7, 7 mas 7 catorce Sabina: 7 en la mañana y 7 en la noche , y las 14 las tomas juntas Gustavo: ajá Facilitador: y cómo te sientes cuando las tomas Gustavo: relajado Facilitador: normal no sientes nada Ximena: qué pastillas tomas Gustavo? Gustavo: nelfinavir,…	Gustavo: y cuando quieres jugar pelota y no te da ganas de jugar eso a qué se debe, te sientes débil, te da flojera Facilitador: débil te puedes sentir por varias cosas Gustavo: no pero por ejemplo te dicen para jugar pelota y tu te sientes mal, te sientes desanimado, te da flojera jugar pelota, a qué se debe? Po r no tomar tu medicina? Por ese día que no tome la medicina? Luz: pero porque no tom…
Paloma: si por eso es que el médico me cambio a kaletra o sea jarabe y igual lo vomito el kaletra Facilitator: pero en el jarabe se siente todo el sabor Paloma: si me dijo que lo tome con azúcar, ya lo tomo con azúcar pero como que me quema el estómago y eso que igual tengo algo dentro del estómago pero igual me quema, pero ahora me ha dado consulta			Facilitador: Giovana y por que no cenas? Giovana: porque llego tarde a mi casa y lo primero que hago es echarme a la cama y duermo Facilitador: tu no cenas no porque te falte sino porque llegas tarde Giovana: no, es que llego a la cocina y no hay entonces qué voy a hacer de frente a la cama Facilitator: y no te deja tu tia Facilitador: y a qué hora llegas a tu casa? Juan: arroz con huevo aunque s…		Paloma: si es que no me gusta el jarabe me da asco no sé Facilitator: qué tomas Paloma: el kaletra Facilitator: y porque no tomas en pastillas Paloma: no me gustan las pastillas (Varios hablan haciendo referencia a lo mencionado) Paloma: pero es que yo no las paso yo las masco porque no las puedo pasar Carmen: yo las paso ya todas completas, por qué no las puedes pasar? Paloma: no sé no las paso …	Facilitador: ese es el único tipo de droga que has consumido? Gustavo: sí Facilitador: y nunca tuviste problemas con tus pastillas?, no te intoxicaste ¿ algo? Gustavo: no, por qué? Pasa eso?	Luz: pero en verdad me da muchas nauseas Sabina: has probado tomar desayuno y con el estomago lleno tomar las pastillas Luz: sí Gustavo: se puede tomar asi no? …o sea saco mis pastillas a la calle y tomo desayuno si se puede no? Sabina: toma primero desayuno que es li importante tener algo en el estomago y luego ya		Juan : yo me olvide una vez Elisabeth: una vez te olvidaste Juan : si Paloma : yo muchas Juan : esta semana no, antes Facilitator: d de esta semana no es, no has tomado dos días Juan : no todo no, solamente dos días en el desayuno Facilitator: tú Paloma Paloma: yo muchas veces Facilitator: la toma completa del día y la noche Paloma: si, no, de noche, por salir me he olvidado
Facilitator: Bueno, el Efavirenz tiene sus reacciones, a algunos les da insomnio… Juan: Y porque no es así con la Lami…., el efavirenz es más fuerte. Facilitator: también tiene su reacción… Juan: yo quiero que lo cambien. Facilitator: Porque, que tomas tú? Juan: Ese, el efavirenz			Entrevistador: y no hay nadie en tu casa que te ayude a preparar el desayuno o que te haga recordar Giovana: no, mi tía se va temprano, mi prima se va temprano, mi primo se va temprano Facilitator: y en la noche? Giovana: todos están durmiendo ya , bien dormidos Facilitator: tu llegas a que horas a tu casa? Giovana: a las 12 Facilitator: por qué? Giovana: porque trabajo, bueno a veces yo llego y …		Lourdes: una pregunta y tu tomas el kaletra? ( A Luz) Luz: sí Lourdes: te gusta el kaletra? Luz: no Lourdes: pero lo tomas Luz: no, o sea tomo tres días o sino lo tomo en la mañana o sino en la noche		Gustavo: ah ya y cuando es las 7 y tu tomas a las 7 tiene que ser 7 en punto? 7 con 0 segundos? O 7 con 12 segundos? Ximena: qué opinan? Gustavo: o no vale pasarse de 7 en punto? Facilitador: esta bien? Tu tomas de 7 a 7 o de 7 a 10 Gustavo: no, yo no me refiero a eso Luz: a los segundos tu te refieres Gustavo: claro Luz: claro si tomas 7 con 12 minutos y en la noche tomas 7 en punto con 30 minut…		Carmen: es que lo escondí mis medicinas para salir, para irme con la Laura, con la Jacqui y se dio cuenta que escondí mis medicinas tan solo para salir, ya no hago eso ya
Juan: yo tomo Zidovudina, abacavir, y efavirenz, a veces cuando me desvelo el efavirenz hace que me sienta drogado, me da sueño, me da mareos durante ese periodo que no duermo y al día siguiente también me afecta pero eso es cuando me quedo despierto hasta la madrugada o media noche sino no , tranquilo			Entrevistador: no tienes alarma en tu celular Giovana: sí pero, como dice ignorar ( risas) Facilitator: pero trata tu, a qué hora cenas tu? Cuál es tu horario? Giovana: yo no ceno Juan: es un desorden Facilitator: cual es el horario que tu h s puesto para tomar tus medicinas? Giovana: supuestamente Facilitator: no, a qué hora, no que supuestamente Giovana: mmm no le he puesto un horario… es que n…		Luz: pero cansa tomar pastillas		Carlos: no 8 Facilitador: 8 en punto, 8 en punto, si te pasaste? Carlos: ya no tomo Gustavo: igual no vale la pena si esta pasada , porque nova a contar, no se va a contar, no pasa, por las puras vas a tomar, si o no Janet: yo si lo tomo Ximena: quien te ha dicho eso Gustavo: nooo pienso Ximena: chicos aca lo ideal es que tomen Gustavo: pero si dices que se tiene que tomar 7 en punto Ximena: pero…
Jorge: yo tomo ritonavir, abacavir y… no me acuerdo qué más pero no me provoca nada solo me daba náuseas Facilitator: hasta ahora? Jorge: sí Facilitator: hasta ahora te da náuseas? Jorge: sí Facilitator: y qué haces cuando te da náuseas? Jorge: nada Facilitator: qué te han dicho el médico, le has dicho al médico? Le has consultado? Jorge: sí, me dice que va a pasar					Lourdes: es que hay algunas pastillas que tienen que ser en ayunas, bueno yo estoy tomando una pastilla en ayunas Mariluz: pero después toma tu desayuno con bastante quaker, quinua para que cuando se disuelve la pastilla ya no esté vacío tu estómago Lourdes: si pero hay una pastilla grande que ay		Facilitator: Ya , a ver… comenzamos con Carmen… Carmen, a ver… En [mes] del [año] Carmen... A ver, a ver silencio chicos… A ver los resultados de Carmen. En abril de 2015 Carmen esta indetectable; tiene el CD4 de 547… Juan: Esta bien ahí! Facilitator: Esta indetectable. Que quiere decir indetectable? Juan: Que el virus esta dormido. Facilitator: El virus esta dormido. Y porque esta dormido el vir…
Carmen: el mío era por mi cuerpo porque yo tenia , no se que me daba, me dolía, me enyesaron mis huesos no se que cosa tenia Facilitator: uno de los medicamentos Carmen: aha Facilitator: o se que tu tomabas también zido, lami y nelfinavir Carmen: tomaba Facilitator: y luego te cambiaron a ... Carmen: kaletra Facilitator: zido, lami y kaletra, ah ya por uno de los medicamentos que tenía la reacció…					Luz: yo me lo tomo todo completo, las dos kaletras, el abacavir y el efavirenz, todo completo, mi hermana me dice te vas a morir de tomarte todo eso entero yo le digo no si ya estoy acostumbrada		Paloma: el kaletra que etapa es? Facilitator: capsula, unas blanquitas Giovana: no, que etapa es? la 1, la 2? Facilitator: el kaletra? Giovana: ujum Facilitator: es uno de los primeros tratamientos también
Luz: En Enero, Febrero, no sé me estaba dando náuseas las medicinas y desde ahí comencé a dejar mis medicinas					Facilitador: qué n quieres ser alguien e la vida? Luz: sí pero sin pastillas o sea yo viviría pero sin pastillas porque ya harta me cansa, ampolla mejor que pongan		Facilitator. Y ustedes creen que pueda haber alguna interacción entre las drogas y su targa Juan: eso es lo que quería saber Facilitator: tienes ustedes alguna idea de que si puede haber alguna complicación? O ustedes se imaginan? como qué a ver? Juan: mas que nada a las defensas supongo Facilitator: qué le puede suceder a tus defensas? Juan: que se debilitan y el virus puedan atacar mas, mucho m…
Facilitador: dejaste Luz: es que ahora sí sé que me va a dar feo las nauseas, me duele la garganta y mareos Luz: y tu te venia y dejaste, no viniste aca a hablar con el doctor nada? Luz: no porque todavía me toca el 22 Facilitador: cada cuanto tiempo pasas consulta Luz: yo paso cada mes peor yo no he venido dos meses, Julio y Agosto no vine, Setiembre tampoco Facilitador: ya pero desde que fecha …					A ver tu Carlos por qué? Carlos: porque son feos Gustavo: antes los jarabes eran feos Luz: apestaban, la Kaletra apesta horrible y te quema Gustavo: es que tu no te bañas pe ( risas) Facilitador: o sea simplemente se quieren morir porque ya se cansaron de tomar Carlos: no porque me malogro la vida Gustavo: claro pe malogra la vida		Facilitator: consumiste y normal tomaste tu TARGA sin ningún problema Juan: qué acaso hay problemas?, qué problemas hay?
Facilitador: y Janet como vas tu con tu medicamento Janet: me quema el estómago cuando tomo en el desayuno Eli; cuando tomas la pastilla en la mañana te quema el estómago, solo en la mañana? Janet: en el desayuno Facilitador: y en la noche? Janet: en la noche también Facilitador: y pero lo has dejado de tomar por eso? Janet: no se entiende Facilitador: pero si lo tomas? Janet: sí Facilitador: y h…					Facilitador: ya ati porque dices que te interrumpe la vida? Gustavo: porque ya aburre pues Facilitador: te aburre tomar las pastillas Gustavo: todos los días que tengo que recordarme, por eso, no puedo ni salir a la calle sin pastillas El: tu Carlos? Gustavo: no le dejan dormir Facilitador: por qué no le dejan dormir las pastillas? Carlos: porque a las 6 tengo que tomar, me despiertan a las 6, mu…		Blanca: mis preguntas serían cómo tomar las medicinas a la hora exacta, qué comer, aconsejarme, guiarme no, mas que todo eso
Facilitador: pero tienes algún problema? Nauseas Carolina: con la pastilla de la mañana, abacavir se llama Facilitador: abacavir se llama, y qué sientes con eso? Carolina: nauseas Facilitador: nauseas también, pero has vomitado, o no has vomitado? Carolina: no					Facilitador: cuando tu mama et dijo de tu diagnóstico Janet: mal así porque no sabía lo que tenía y como no tomaba pastilla me sentía bien y como si nada bajo el ánimo XXXXXXX (habla en vos muy baja no se entiendo lo que dice) y de ahí me dijeron, poco a poco me dijeron XXXXX y si tu no tomas la pastilla esto va estar despierto y puede estar más! Despierto! Por eso empecé con las pastillas poco a…		Gustavo: eso nunca vas a dejar de tomar? Las pastillas nunca lo vas a dejar de tomar? Facilitador:no , eso es de por vida que tienes que seguir el tratamiento, tu medico no te explico? Gustavo: hasta que muera?
Janet: no sé, los domingos dejo de tomar Facilitador: los domingos no tomo Janet: no, me da nauseas					Facilitator: la zido es feo no? Ncole: no, la zido era dulce Juan : la lami es la que Gonzalo: la lami Facilitator: la lami cual es a ver? el blanco o el rojo Aula: algunos dicen el rojo, otros el blanco Pablo: yo lo conocí rojo Giovana: yo lo conocí de distintos colores Paloma: yo lo conocí rosado Juan : pero era rico Gonzalo: ese si era rico Facilitator: la lami es rico, la zido es la que agrea…		Pablo: cuánto más o menos? Facilitator: ah? Pablo cuánto mas o menos tenemos que dejar de tomar para hacer el SIDA?
					Facilitator: como lo sientes tu? en que tomas, capsulas o jarabe? Carmen: capsulas, el jarabe lo odiaba porque quemaba todo, parecía lejía		Giovana: no, no mira ahorita esta detectable, quiero que se vuelva indetectable, en cuánto tiempo se va a volver indetectable?
					Gustavo: 20 días! Facilitador: sí 20, y por qué te olvidaste? Carlos: no sé, sabe feo la pastilla Sabina: no es que te hayas olvidado (risas) Gustavo: aburre pues también Luz: cansa Facilitador: chicos cuanto tiempo tienen ustedes tomando la pastilla? Gustavo: desde chibolito Luz: yo tomo desde no que bien nací yo ya Gustavo: yo toda la vida desde que nací, fun tome eso Facilitador: chicos tienen…		Giovana: de viejitos también vamos a tomar medicina? Facilitator: nosotros vamos a tomar medicina para toda la vida hasta cuando estemos viejitos Giovana: con pastillas o jarabe de viejitos? Facilitator: con pastillas porque los jarabes solo son para los bebes Juan: más adelante solamente es inyección ya
					Jorge: Yo sentía eso cuando tomaba una pastilla del Targa. Si, el efavirenz, cuando tomaba en la noche me daba eso… pero no me daba risa sino que me daba así como… energía… Facilitador: Acelerativo! Facilitator: No podías dormir… O sea, si ha habido una interacción. No podías dormir; esa era la única… Jorge: No, eso me pasaba cuando tomaba el Efavirenz, pero después cuando fume me di cuenta que p…		Ustedes saben lo que es ser adherentes, no? Juan: No, pero supongo que es algo bueno… Ximena: Saben lo que es adherencia? Giovana: Adherencia? Creo que es… no, no se… viene de la herencia?
					Carmen: porque no puedo tomar mucho alcohol, tengo que cuidarme, tomar mi pastilla, no es lo mismo, para mi no es lo mismo		Horacio: si es que vamos a tomar medicamentos de por vida, no va a salir la cura? Facilitator: no, la cura sí, en algún momento va a llegar a salir no va a ser el próximo año, en dos o en tres Giovana: en las noticias salió que el próximo año y van a dar inyecciones, en vez de pastillas inyecciones cada mes Juan: pero esa no es la cura

## Sheet: Facilitadores Sesiones 
Facilitadores
Necesidad de Supervision	Apoyo recibidio para recordar la toma de pastilla	Estrategias
Facilitador: qué opinan de la compañera que siempre le cambian la medicina, qué consejo le pueden dar, a ver Luz Luz: no le puedo dar consejo porque yo también lo hago Facilitador:ah tu también abandonaste y desde cuando Luz: no recién estoy abandonando, es que allá he vivido 14 años en [el albergue] y allá me controlaban y ahora que estoy con mi familia a veces me controlan y a veces no, o sea m…	Facilitator: claro tiene que estar cerca de ustedes Juan: además como mi hermana siempre me hacía acordar y cuando yo la tomaba, ahí se cercioraba mi hermana de que lo haya tomado, me dice ya tomaste? Ya, y después al final estuve viviendo con mi prima, mi prima también escuchaba lo mismo y ahora ella también me dice, ya tomaste tu medicina? Ya no me olvido, ni de a balas me olvido	Facilitator: y tu Juan? Donde tienes las pastillas guardadas? Juan: yo, en una bolsita? Facilitator: en donde, en qué parte de la casa? Juan: en la otra casa, cuando viví con mi hermana ahí lo tenia en , de la cocina al costadito de la mesa, no ves cuando tu fuiste todo era vacío, ya yo agarre y de ahí lo puse a mi armario, como siempre ahí pongo mi ropa de aseo, entonces lo veo y ya no me olvido…
Facilitator: por qué te olvidas esteee, sales volando, sales corriendo al colegio Jorge: no, en la mañanas no me quedo dormido, me olvido los sábados Facilitator: uy por qué? Jorge: me levanto tarde a veces Facilitator: te levantas tarde Jorge: mi mamá me lo da pero a veces no Facilitator: claro porque ya tu tienes 16? Jorge: 17	Facilitador: Carlosa ti también te gritan para que hagas tus cosas Carlos: no, para tomar la medicina no mas Facilitador: te alza la voz para que tomes la medicina, por mala o por buena? Janet: por buena Carlos: por mala, no quería tomar pues Facilitador: no quieres tomar la pastilla y es mala porque nos obliga tomar la pastilla, y el bien para quién es? Para la persona que te grita o para ti? Ca…	Facilitador: De que manera tu cuidas tu salud… Gonzalo: Comiendo sanamente, y tomando mis medicamentos a la hora indicada… Facilitador: Puntuales… Gonzalo: Si, puntuales.
Facilitador: varios días has perdido de la toma de la mañana o todo el día Mariela: no en la noche es que como se llama mi mamá, mi mama se olvida de darme y se me pasa la hora	Facilitator: y pedir permiso, otra norma que este establecida en tu casa, para ti ah Juan: ah para mi, es este… que mas?...ah cumplir úes con mi alimentación , con mi medicación , mi hermana siempre esta al tanto de cómo voy en mis medicamentos Facilitator: siempre esta pendiente tu hermana, sí tomas o no tomas medicamentos, si cumples Juan: uhum claro	Janet: con capuccino Facilitador: a ver Carolina Carolina: con agua, frugos o con yogurt Facilitador: Anita Lourdes: con jugos, con yogurt Facilitador: Carlos Carlos: con agua hervida Facilitador: Janet Janet: cando hay, una fruta para licuar, aguaymanto, granadilla lo licua, o con jugo de fresa, de papaya, fresa con leche, o con mi leche
Facilitador: jajaja chicos y ustedes creen que este bien que la mamita les controle Luz: si Facilitador: quien más piensa que si por que la única que me ha dicho es Luz Lourdes: en parte si Luz: pero solo que te controlen en la parte de la medicina no de otras cosas	Carmen: todos me hacen recordar, todos, todos, a veces yo lo tomo y mi mamita me dice ya toma la medicina, Ya tome mamita, has tomado? Sí, Ruben también me dice, has tomado tu medicina? Sí Ruben estoy tomando Facilitator: ah, Ruben también te ayuda a hacerte acordar Carmen: sí pero a veces da cólera, has tomado tu medicina? Has tomado tu medicina?, sí he tomado, sí he tomado (risas) Carmen: dá có…	Ximena: porque te hospitalizaron Carlos: ah.. por no tomar la pastilla
	Giovana: …...me fastidio cuando a cada rato me decía ya tomaste tu medicina? Ya tomaste tu medicina? , sí ya tome le digo	Facilitator: ya, qué otras cosas más; en cuanto a tu medicación también hay alguna regla establecida? Pablo: sí Facilitator: qué te ha dicho tu mamá? Pablo: que tengo que tomar a la hora puntual, porque si no, mi cd4 no va a subir pues, tengo que levantarme temprano y o sea y seguir adelante no, porque si lo dejo de tomar un día es igual a como que si hubiera bajado 10 % de tu cd4, algo asi me ha…
	Paloma: sí, el día que me iba a hacer mi análisis de sangre y se supone que no coma nada o sea que esté en ayunas, yo iba a comer y o sea él se preocupa, me dice, no porque mañana tienes examen y todo eso, o sea él sabe los medicamentos que tomo porque lo tomo delante de él cuando estoy con él o sea no tengo vergüenza, lo tomo delante de mis amigas también y mis amigas me dicen , ay oye toma tu p…	Facilitador: por qué te hospitalizaron? Lourdes: por no tomar los medicamentos Facilitador: por eso nada mas o porque estas mal de algo Lourdes: no, por eso nada mas, ya me voy también el miércoles
		Engerid: y ahora ya no votas tu pastilla Janet:no, lo tomo con yogurt, quaker, quinua, porque si yo dejo de tomar m enfermo, yo estoy queriendo intentar hacer caritas pintadas porque mi papá todos ellos hacen pasteles y piñatas todo para cumpleaños y yo quiero aprender, pero una vez deje de tomar mis pastillas por 5 días y me dio fiebre, baje de peso, me interne, me dieron de alta tome mis pastil…
		Juan: …...Y mi hermana se preocupa mas por mi salud. Me hace recordar mi medicación, trata de que todo lo que yo haga sea para mejor. Y… ahora estamos felices, estamos tranquilos, y esperamos que todo vaya bien.
		Lourdes: sí , porque mis hermanos me han dicho te vamos a apoyar con lo que necesites, ya empezamos a comprar una consola que es para las luces, mi hermano ya me lo consiguió, pero me dice yo me entero que no has tomado la pastilla te lo quito y no te ayudo en nada me han dicho y mas que hay internet en mi casa, todo me están comprando pero me dicen no tomas y ya entonces tengo que estar allí
		Lourdes: mi papá siempre se preocupa por mi porque sé que me quiere bastante, me pregunta por mis medicinas a cada rato, va a la casa, me pregunta cómo estamos, nos lleva a pasear
		Lourdes: o sea ellos piensan y dicen me quiero morir y ya porque yo también pensaba lo mismo hace unos pocos días no mas y me puse a pensar que por las puras me voya morir porque a quien voy a hacer daño pero si tu quieres ayudar a tu hermana que esta mal esta muriendo tu tiene sque pensar en mas adelante
		Lourdes: dice que si tu estas al día con tu medicina normal, tu enfermedad baja y te puedes quedar con la misma medicina así como la chica de acá
		Janet: yo esto comiendo y en ese momento me tomo mi pastilla y asi ya no siento nauseas

## Sheet: Barreras PS 
Barrera externa	Barrera externa	Barrera externa	Barrera externa	Barrera externa	Barrera externa	Barrera externa	Barrera externa	Barrera externa	Barrera interna	Barrera interna	Barrera interna
Falta de Apoyo	Cuidador no responsable	Falta de supervision de un adulto	Depender de un adulto	Mala relacion con cuidadores	Orfandad	Economía	Albergues	Sistema de salud	Edad Dificil- Adolescencia	Percepcion del tratamiento	Depresión
No toman a la hora. No, no toman a la hora, esta es el problema, que no toman a la hora. No, entonces. Ese es el problema. No, entonces, no hay un adulto también a veces-- Enfermera	pero se esta descuidando de las medicinas, generalmente las mamas también suelen hacer eso, cuando se enamoran, nuevamente o que se yo, no quieren que la pareja se dé cuenta que tiene diagnóstico, porque nunca, es bien raro que le digan a la pareja que tienen el diagnóstico a no ser que la pareja con la que están también tenga el diagnostico, si no, todo esconden, hasta, dejen de venir a traerle,…	Sobre todo el hecho de cumplir con el tratamiento. Es lo que siempre les decimos. Que ellos son responsable también tratamiento del niño. Sea una persona que no sea el papa o la mama igual, les decimos que ellos son responsables ya que ellos que son unas personas “dependientes de”. No son personas adultas independientes que pueden decidir si se quieren tratar o no. Ellos muchas veces dependen de …	También cuando ven que sus padres no toman bien, no; porque algunos tienen los padres tomando también TARGA, y toman tan mal que ellos dicen: que tanto hablan si ella tampoco toman o el tampoco toman Médico	Los padres a veces están, o se pelean, les pegan algunos porque ya no saben qué hacer para que ellos tomen, porque no quieren verlos mal, entonces ellos se hacen mas reacios y dicen no, no quiero, o les engañan, ya, le da, ah ya, pero no toman, Personal administrativo	Por ejemplo ahorita tenemos un gran problema con uno de nuestros pacientes adolescentes hospitalizado, no; el tiene aparte del diagnostico de VIH tiene artritis, psoriasis, una dermatitis por deficiencia de zinc, o sea, tiene 50 mil diagnósticos aparte y el eh, esta con síndrome depresivo, cosa que realmente eh demanda apoyo, porque no tiene una familia estable que lo venga a ver, casi nadie lo v…	E: No los trae mensualmente? P: Mensualmente, no. A veces cada tres meses, a veces dos. Previa coordinación. Porque coordina con el médico cede a eso porque es cuestión de pasaje, es cuestión de comida… y todo eso es un gasto verdaderamente grande, con los niños. E: Quien los solventa a ellos? P: Se supone que el arzobispado. La señorita me dijo: Es un gasto más o menos de mil quinientos soles en…	E: Y que hacen con los que no aceptan. P: Tratan de buscar terceras personas que se hagan cargo. Que es lo que ha hecho aquí, la madre de la posada. Los ha devuelto a la fuerza, a… personas que son parientes directos. E: Pero eso, legalmente se puede hacer? P: Lo que se dice legalmente es que si hay un pariente de tercer grado, cuarto grado, puede hacerse cargo. Nosotros hemos llamado, con el méd…	el papa hasta que venga acá, ya paso dos horas fuera en el SIS, para que les den el documento, encima se sienta y tiene que esperar, si no está la historia, que llegue la historia, de allí, hay que, la ?(tenica)?, lo pese, lo talle, todo, y le pase al médico para que sea su atención., depende del turno en que este, que el paciente va a entrar. Entonces, en ese lapso, eh, tratamos bueno trato, de …	Y algunos que por la edad, por la adolescencia, por el eh, su entorno, no van bien, por el que no quieren tomar la medicación como debe ser, no, toman cuando quieren, a la hora que quieren y si no, no toman; no. Olvidan, según ellos se olvidan. Pero es porque tienen cuestionamiento a todo, no; por que el contagio, por que la medicación, por que tienen que venir al control. Médico	No tanto el tamaño, si no que, que nunca se acaba, no. Ósea que esto es un tratamiento. Siempre preguntan hasta cuándo. Si estoy bien, porque tengo que seguir tomando. Y esa es la respuesta que nosotros decimos que tienen que seguir tomando para estar bien y que el tratamiento hasta que no salga algo que mate al virus van a tener que seguir tomando. Médico	Por ejemplo ahorita tenemos un gran problema con uno de nuestros pacientes adolescentes hospitalizado, no; el tiene aparte del diagnostico de VIH tiene artritis, psoriasis, una dermatitis por deficiencia de zinc, o sea, tiene 50 mil diagnósticos aparte y el eh, esta con síndrome depresivo, cosa que realmente eh demanda apoyo, porque no tiene una familia estable que lo venga a ver, casi nadie lo v…
Generalmente dicen que se olvidan, que se olvidan y que, y esto mas sucede cuando no hay nadie que le dé el medicamento, porque ya dicen están grandes, ya son adolescentes, que tomen solos y eso es un error. Médico	nada o sea tratamos de hacer la consulta y llamarlos, hay visitas domiciliarias para ubicar a los padres cuando no vienen o también al niño cuando no vienen entonces pero no es fácil, vienen a la mala vienen, a firmar el papel vienen pero solo a firmar y juran y perjuran que van a venir, ahí esta Luzl por ejemplo, estivo hospitalizada por una celulitis, una cosa muy leve porque a los pocos días s…	O sea, tal vez cuando eran niños cuidaban a los chicos de una forma y ahora que están grandes este…Si, pues cuando están chicos ellos están pendientes, pero ya medida que a van creciendo de repente los van dejando. Pero, si, pues. Algunos los dejan. Porque ya están grandes y dicen ya está grande. Que nosotros siempre decimos que, igual, que tienen que estar pendientes. Porque a veces hasta un adu…	Yo creo que sobre todo son problemas en el hogar. Porque muchas veces los papas, si existen, tienen problemas económicos y también problemas entre ellos. Y otras veces, si es que no están, muchas veces tienen problemas porque la personas que los cuida a veces pierde la paciencia para poderlos orientar en relación a todo esto. En traerlos a hacer sus controles y todo lo demás. Enfermera		Médico: claro, dice que le han mandado los remedios, la [albergue] le ha mandado hasta [ciudad] pero no sé si lo tome porque no hay ningún soporte bien , porque el señor dijo yo lo voy a llevar, le digo es que cuando uno se compromete a tener un hijo no solo es el techo, no es solo la alimentación, el vestido, es la salud también y te tienes que comprometer a traerlo o lo derivo a [ciudad] pues n…		en la posada no es así. Al igual que los niños, no todos son iguales. Por ejemplo, tenemos ahora una niña de la posada que la madre que está allí no la quiere tener y la van a mandar para [ciudad]. Es la única casa albergue que solamente lo quieren y la están apoyando la va a recibir. En las otras la gente allí los quieren por cierto tiempo. Cuando son grandes sienten ellos que sus complicaciones…	El problema es que nosotros no pudimos hacerle por acá ningún análisis porque la niña necesitaba autorización de los papás, entonces empezamos por ahí; entonces le dijimos de que bueno si Él tenía esa duda no, que vea, que era su decisión el hecho de hablar con los papás de la menor, que era, que era lo mejor hacerlo, para que Ella se pueda hacer el análisis. Después de un tiempo vino y me dijo d…	Eh, primeramente, yo creo, … es un etapa … de cambio, no. Entonces, como que el niño deja de ser niño y empieza a ser adulto, no. Adolescente, una parte de la adultez. Eh, …el niño que se siente cansado de tomar su, eh… como te digo, ya el niño se enamora, ya el niño está en otras cosas y se olvida de las medicinas, y más si no hay quien tras de ellos, peor, entonces, los que están siempre tras d…	No quieren pues, no, ósea como cualquier ser humano no quisieran tomar una medicación de por vida Médico
Porque ahora la mayoría de los adolescentes, la mayoría de los adolescentes, vienen solos. O sea, no la mayoría, sera pues, … la cuarta parte. Que pasa, que los padres dicen, no ya está grande. No tengo tiempo. Ya no tienen tiempo y los mandan solos. Lo mucho de ellos a veces, si toman la medicina, sino que, él dice, no que ya se vaya acostumbrando, que vayan haciendo las cosas, a veces apoyamos …	Hay un niño que más de un año dejo de tomar, el niño volvió y tenía un rash en la mano y le había dado una infección. Los padres lo trajeron, lo internamos, firmamos un contrato de que iban a venir todos los meses… y han pasado tres meses y nunca más aparecieron. No regresan. Entonces obviamente se está preparando la visita para ir a su casa, etc Psicóloga	Generalmente dicen que se olvidan, que se olvidan y que, y esto mas sucede cuando no hay nadie que le dé el medicamento, porque ya dicen están grandes, ya son adolescentes, que tomen solos y eso es un error. Médico	Pero si vemos que la persona adulta dice: no, para que son las pastillas… pero les va a hacer mal. El niño va aprendiendo con esa mentalidad y ya no hay una responsabilidad por parte de los adultos. Psicóloga		es un niño que deja de tomar, el padre murió, la abuela enfermo, ahora lo tiene una tía. Entonces no había venido más de un año. Personal administrativo		E: No los trae mensualmente? P: Mensualmente, no. A veces cada tres meses, a veces dos. Previa coordinación. Porque coordina con el médico cede a eso porque es cuestión de pasaje, es cuestión de comida… y todo eso es un gasto verdaderamente grande, con los niños. E: Quien los solventa a ellos? P: Se supone que el arzobispado. La señorita me dijo: Es un gasto más o menos de mil quinientos soles en…		Si hay! Hay bastantes problemas de adherencia. Porque ellos se cansan, o porque entran en la etapa del enamoramiento. Dicen por ejemplo, mi enamorada que se va a dar cuenta de que es lo que tomo, me va a preguntar porque tomo tantas pastillas. Dicen que no pueden mentir tanto tiempo, porque por ejemplo pueden decir yo estoy mal del estómago… pero es el temor de ellos de ser descubierto. Entonces …	Casi el tratamiento es similar y el problema es, eh, que ellos ya vienen tomando desde hace mucho tiempo, de repente desde muy pequeños el tratamiento, entonces a diferencia de los adultos que recién comienzan, no, entonces ellos van a arrastrar ya un tratamiento y de repente cuando llegan a adultos ya están en un segundo esquema, o tercer esquema, dependiendo cómo ha ido su adherencia y como hay…
Médico: antes proveían, daban unas canastas pero con el Fondo Global y una ronda que se hizo… asociado al Fondo Global, a la estrategia, al ministerio de salud, entonces les compraban unas canastas familiares por grupo etario y todos los meses le entregábamos a los padres entonces eso era bastante apoyo porque tenían un fondo nutricional de base, y estaba buena porque les daban atunes, Aceite, ar…	yo ahora estoy preocupada porque yo he ido hasta [ciudad] a buscarlo porque realmente me da pena que no tome los remedios que se va a morir pues no , entonces le digo tienes que tomar por mas problemas que hayan en casa, el tío juro, rejuró que lo traía en Abril, no ha venido Médico	Si. Si los padres dicen no ya tienen que tomar solo porque ya, porque le vamos a tener que dar, si ya esta grande; justamente a esa edad es cuando no toman y deberían tener mayor soporte; entonces, este, pero siempre están diciendo eso: el debe tomar solo, yo por que le tengo que hacer acordar, eh, si yo no estoy él tiene que tomar; entonces a veces toman, a veces no toman. Médico			Y empiezan a abandonar, o porque ya no está la mama, o porque ya pasó de un cuidador a otro, o porque simplemente, eh, no quieren tomar ellos, no quieren, no hay quien este que ellos atrás, o ya no quieren tomar ellos. Personal administrativo		Entrevistador: El hogar no evalúa en qué condiciones esta No está evaluando lamentablemente en qué condiciones se están yendo los chicos y tampoco no ha hecho unas visitas continuas, ni inabif, ni la, ni el ministerio de la mujer, ni el albergue donde esta evalúa como se sienten, como les va y realmente hay bastantes problemas con estos niños. Médico		No preguntan y toman, o sea, incluso yo tengo niños chiquititos que toman capsulas y me parece increíble cómo se las tragan, porque hay gente grande que no toma que no tiene el diagnostico que no puede pasar, que le fastidia, que no se cuanto, pero ya pues, estos niños la van pasando, no, entonces, hay chicos que se acostumbran a tomar y siguen un régimen de tomar estricto, no. Pero hay otros que…	ellos dicen me cansé pues señorita, me cansé, no te puedes cansar, no te puedes dar este lujo, le digo, no, no puedes porque esta, tienes une enfermedad de por medio Personal administrativo
El apoyo familiar, ese es un problema grande, el apoyo familiar o sea la responsabilidad de los que le rodean y no lo asumen como debería ser, y otro es que ellos sean su soporte y esto es vital, cuando no hay soporte la cosa falla Médico	claro solo vienen a eso a la firma, tienes que venir a firmar, vienen, pero no son responsables de la medicación mensual no, del control, no han asumido muchos de estos que ellos son parte del proceso como por ejemplo estos niños albergados que han ido a las casas, ellos no sienten que son responsables de nada, ellos creen que dándoles un techo y qué comer ya están haciendo bastante Entrevistador…	Entonces, ellos dicen, no ella no se me recordar. Es lo que dicen. No, ella no me hace acordar, dicen. Consejera Par					Sí tienen muchos planes, sueños , hay niños que, por ejemplo ahorita me da tanta pena una de las niñas que estuvo en el [albergue], estuvo estudiando en María Araus después de terminar 5to de media y ha pasado bien todo, y ahora la mandan a [ciudad] con un familiar que casi nunca vino, que casi no la conoce, entonces dejó de estudiar y ella se siente muy mal pues, y ahora le digo qué vas a hacer,…		Entonces, siento yo que cuanto más grande son, y recién empiezan, es más complicado el poder aceptar. Es todo un proceso… el proceso de aceptar. Psicóloga	O el niño dice: para que yo voy a tomar pastillas si mi mama ha tomado y mi mama se ha muerto mi papa se ha muerto. Psicóloga
por ejemplo cuando no les quieren dar el tratamiento hemos llamado al fiscal, cuando los han dejado en abandono, no vienen, me quejo por maltrato infantil, entonces acá hay [un programa] o sea de maltrato infantil donde uno presenta la queja y hacemos la queja formal Entrevistador: esa es una organización del estado? Médico: sí Entrevistador: y son efectivos Médico: no mucho pero si quiera sirve …	Médico: claro, dice que le han mandado los remedios, la [albergue] le ha mandado hasta [ciudad] pero no sé si lo tome porque no hay ningún soporte bien , porque el señor dijo yo lo voy a llevar, le digo es que cuando uno se compromete a tener un hijo no solo es el techo, no es solo la alimentación, el vestido, es la salud también y te tienes que comprometer a traerlo o lo derivo a [ciudad] pues n…						sí, entonces quería, se ha escapado de la casa y quería venirse no sé, yo no sé, estos del [programa] estos no se han preocupado de nada, yo cuando he ido a [ciudad] lo he ido a ubicar porque no venía a los controles, he llamado a la asistenta social del Ministerio Publico , he llamado al supuesto papá que es un tío que asumió tenerlo y el señor me dice, bueno a mi no me han preguntado si yo esto…		Tenemos el caso ahora de uno de 15 años que tiene que iniciar el TARGA y es más complicado. Hay más resistencia. El niño dice: todas esas pastillas tengo que tomar? Son 5 o 6 pastillas, a la mañana, a la tarde. Y el niño me dice que se cansa. Y muchas veces se abandonan. Psicóloga
							entre ellos son los que más se ven, se buscan, chatean, incluso un chiquito que mandaron del albergue a [ciudad] les escribe voy a venir a tu casa, y ella le dice y dónde lo voy a poner si yo estoy con las justas? pero no ha podido viajar me dice y yo le digo ya ven no importa ya veremos, pero es menor de edad y no lo han dejado salir dice, ningún carro lo quiere traer porque es chiquito o sea de…		O si no empiezan las preguntas a la mama. Porque estoy tomando tanta medicina? Yo ya no quiero tomarla? Porque me haces tomarla? Para, porque tomo? Dime porque? No! Es que tu estas con la anemia, que no sé qué y las mamas le inventan cada cosa, no. Entonces. No, no, no. Entonces, quien debe de saber? el médico! Cuando vaya le voy a preguntar! O si no mejor tu pregunta! Entonces no quieren pregunt…

## Sheet: Facilitadores PS
Facilitadores
Apoyo recibido	Estrategias	Estrategia - hospitalizacion	Trabajo entre pares
Entonces tengo que informar. Y le informo a el médico. Si es un tema de medicación, si hay que internar, si es un tema económico. Se va con los demás doctores, como un abordaje multidisciplinario, y se hace un informe del caso. De acuerdo a eso se toma una respuesta. Como ahorita, la señorita que ha venido de [ciudad] está pidiendo cupo para un niño y pide que el médico lo pueda cambiar. Doctora,…	Tomas con agua, ahora después tomas con jugo, tomas con yogurt, algunos toman con diferentes cosas, entonces de repente cambiando de, o el líquido que tu tomes sea diferente y lo vuelvas a tomar, no, o sea vuelvas a empezar con su tratamiento, pero no lo puedes dejar, yo les digo Personal Administrativo	Entonces acá le decimos te vamos a ensenar a tomar la medicación y te vamos a hospitalizar. Muchos no quieren pero después aceptan; la mayoría acepta entrar porque saben que no lo están haciendo bien. Entrevistador: Uhum, Y acceden a la Si, si, si. Acceden a la hospitalización, si. Entrevistador: Y resulta?, eh, hacen caso? Si. Si, si, si, mejoran incluso cargas virales altas bajan totalmente cua…	entonces los hospitalizan, los tenemos aquí con las consejerías, aparte de eso también ven a sus compañeros que también tienen el diagnóstico no, y también ven como ellos salen adelante y ellos también muchas veces ha ayudado a estos niños a poder mejorar adherencia. Enfermera
Bueno, yo los conozco desde niños, o sea desde pequeñitos, entonces ya han ido creciendo con el tratamiento, no se han muerto, al contrario están algunos bastante bien, los que tienen buena adherencia y tienen un soporte familiar. Médico	Y eso es lo que estamos viendo de que todo el grupo de residentes, eh, siquiera al día le den unos 10 minutos de atención, no; porque tenemos bastantes residentes rotando acá, veintitantos, entonces que le den un poco de atención, entonces el va a tener todo el día alguien que, eh, se encargue de él, si quiera juegue, o, juegue cartas, juegue monopolio, lo que sea, pero que él no esté pensando qu…		Los niños se van conociendo, y ya se van, que te digo, teniendo un amistad un poco fuerte, no. Entonces, ya se van conociendo. Y ya hay niños que sí, se conocen, se hablan, se cuenta sus cosas. Sí. Se, o, se, o sea se transmiten con los que ellos puedan, y como están logrando, hace poco tengo una adolescente que ya paso a ser adulta, y viene, porque se le ha buscado un ayuda para sus estudios, en…
Tenemos adolescentes que hoy en día ya están en la universidad y siguen tomando su medicación. Y ya pasaron de repente a ser adultos, y van muy bien. Pero va a depender obviamente del apoyo emocional que ellos hayan tenido. Psicóloga	hay algunos de la Lami, de la Zido creo, ellos también que no es muy agradable porque también como vienen de diferentes laboratorios, diferentes marcas, hay algunos que son agradables porque tenia un papá de otra paciente que el médico a veces me lo mandaba para cambiarle la presentación de la zidovudina por un color específico de marca, porque ese sí era mas agradable, además como están desde pe…		Porque hay algunos que me dicen, pero me canso, pero me aburro, pero… pero no eres el único le digo… no eres lo único que toma, hay muchos niños como tú, muchos jóvenes, yo tomo todos los días con los medicamentos! Consejera par
Yo hago eso también, este, de varios pacientes, les mando su medicina. Que sé que no pueden. No tienen la situación económica, como para estar viniendo. Entonces, que hago, yo les mando la medicina, todos los meses les mando porque como son pequeños, necesitan dosificar la medicina, entonces no les puedo mandar para dos, tres meses, porque la dosificación debe ser mensual sino baja la calidad, ba…
Pero los que tienen problemas si nos tomamos el tiempo de saber qué pasa. Porque muchas veces, cualquier problema que suceda en su entorno afecta al tratamiento. Enfermera

## Sheet: Barreras Cuidadores 
Barrera externa	Barrera externa	Barrera externa	Barrera externa	Barrera externa	Barrera externa	Barrera externa	Barrera interna	Barrera interna
Falta de Apoyo	Depender de un adulto	Mala relacion con cuidadores	Economía	Albergues	Sistema de salud	RAMs	Edad - Adolescencia	Percepcion del tratamiento
...su papa no le importa de nada, y si está bien o está mal, ni… yo no sé qué voy a saber si toma o no toma su medicina, su problema es yo no me meto en nada. Así me contesta cuando yo anda dile que vaya a tomar porque no ha tomado la medicina. Como yo estoy solo en el negocio más el solo a veces me apoya. A veces Anda con su carreta jalando pero el digo anda vaya, avísale Miguel ya es la hora de…	no ahí estuve bien .. y de ahí a Janet también le hice faltar 6 meses de tratamiento ella iba antes a recoger mi tratamiento también pero llegó un tiempo en que le dijo que no, que tu mama tiene que pasar consulta que tú también tienes que venir con tu mamá, tu vienes sola…pero ellos siempre me mandaban el tratamiento con mi hija mayor …pero ya pasaron 2 meses y era que le dijeron no, tienen que …	De repente pero yo no sé qué solución ya buscar para saber que decirle y poder trabajar con normalidad y no seguir preocupada en esa presión de decirle has tomado…o estar con esa impresión de decirle como se sentirá mi hija o capaz yo llegue a un punto de decirle cuando le gritaba y como mucho le gritaba ella me dijo que hasta ella pensaba morirse … tu mucho me dices mucho me dices y ahora cuando…	yo maldigo el diagnóstico… bueno al menos si fuera solo yo, tengo que darme mi tiempo para yo y tiempo para ella y yo ahorita no puedo trabajar porque si no a Leslie la descuido y Leslie no toma conciencia de que si yo estoy mal tengo que ser consciente y yo pienso .. y le digo yo tengo que trabajar y tú no tomas el medicamento, tú te enfermas y yo dejo de trabajar, le digo a en su momento me hac…	sí es el monseñor de [lugar] es un [puestp], pero yo hablé, conversé con él, le dije los motivos porque renuncio porque incluso me hizo botar a una adolescente que había cumplido 18 años, la tuve que botar de la casa de acogida porque me dijeron que era un gasto inútil tenerla, ella no tenia donde ir, no tenia casa, comida, no podía botarla pero me obligaron y por muchas cosas más tuve que renunc…	sí porque de mi niña del mes pasado que vine a la consulta vengo ahora y no está la historia para que se atienda, he ido dos veces al archivo y no han traído, hasta la hora que yo entre acá no han traído la historia, vengo temprano porque tengo qué hacer, me organizo para que me dé el tiempo de aquí llegar al esto y no hay la historia, de quién depende, de ellos, si a mi me dieran chance de que m…	En las noches él toma solo pero el niño no pues a veces no la tomaba se dormía y no las tomaba y entonces a todo eso él le ha hecho resistencia al tratamiento y entonces le han tenido que cambiar de medicamento y a ese cambio de medicamente se le ha que ha venido el rash como una intoxicación que su organismo no ha aceptado el medicamento nuevo por es que tuvo que, el 24 de este mes de diciembre …	No, no son responsables, creo que cuando son más chiquitos son más responsables. Pero mama mi pastilla, mama mi pastilla, mama mi jarabe. Peor cuando ya están, no. porque si salen afuera a conversa o se encontraron con el amigo o en el carro o se van a una reunión y se demora es más la conversación que lo que están haciendo que tomar los medicamentos No, no son más... Cuidador madre HSH Trasmisio…	dice que le da asco hasta ella misma se hace…y eso a mí me da cólera y le digo eres una puerca por que a mi me da cólera y le digo eres una puerca… estas tomando tus medicamentos como haces eso hasta su hermanita se recuerda Cuidador madre transmision vertical
	por eso yo te digo yo maldigo el diagnostico porque si yo estuviera sola me programaría para ir al hospital, para trabajar pero con Janet no puedo somos 2 y pa los 2 me tengo que repartir para trabajar…por que necesitamos para el pasaje.. y he llegado a un momento de decir mejor nos morimos como hubo muchos casos en los que las mamas se mataban con sus hijos pero por otros motivos pero en este mo…	dime ahorita si tú no vas a tomar y me dedico a mí y a tu hermana y veré la manera de llevarte a un albergue y te dejo ahí y no te voy a ver Cuidador madre transmision vertical	hay veces en los médicos me pusian en una situación de histeria por que no me entendían porque tengo que trabajar, porque tengo que hacer esto, pero no me entendían si pero no ves por tu salud, la de tu hija esta primero .. si pero de donde voy agarrar para el pasaje, por que no tenía y yo por más que ellos no entendía quería me escuchara o me entendieran en esa parte y yo hasta a veces tengo muc…	NELLY: sí, la verdad ahora si no sé donde estará, no tengo ni idea Entrevistador: pero que te hicieron sacarla de ahi NELLY: sí, me hicieron botarla, me dieron 3 días para botarla Entrevistador: y simplemente salio? NELLY: sí ( llora) Entrevistador: no hubo ningún familiar o amistad de repente? NELLY: no, tuvo que venirse para Lima Entrevistador: y ahora acá no sabes donde esta? NELLY: no Entrevi…	hay pero creo que siguen manejando el primer esquema que es la Lami, la Zido y el Nelfinavir, cosa que ya no debe tomar un niño porque es mucha pastilla aparte no hacen los análisis como es el genotipaje para ver que tipo de medicamento te va a adherir bien entonces para mi no sigue siendo recomendable estar en [ciudad] Cuidadora		algunas veces he tenido ciertas discusiones por que a veces sale con sus amigos y a veces sale con sus amigos y se puede llevar las pastillas y ya pue Entrevistador: pro de ahí a que la tome… Participante: claro de ahí que la tome …entonces eso ha sido antes… ahora es más consciente 'CUIDADOR VARON NO FAMILIAR	…estoy aburrida…pero ven para que tomes la medicina …no, no, no yo quiero porque me sigues a mí, tómalo pues, tómalo a ver si te gusta… Cuidador madre de AD por transfusion
	y no solamente es en la mañana sino es toda la tarde a veces llegamos a las 3 de la tarde por eso de la anemia y yo me doy cuenta que yo arrastro a mis hijas, porque yo no como y ella tampoco y me dicen ya mejor guardamos para más tarde o cuando les exijo ya come, y me dicen hay pero tú no comes y a nosotras si nos obligas y yo sé que en muchas cosas a mis hijas les arrastro hasta en la tristeza …		Entrevistador: o era el grupo que iban a [lugar] Participante: no, a [lugar] solo íbamos [3 chicas], ellas nomas íbamos las demás no Entrevistador: ya no van… ya no vas tu tampoco Participante: yo no voy por el pasaje 2.5 el pasaje y entre Leslie y yo 10 soles y a Leslie yo le mandaba solita pero la señorita decía que tiene que ir la mamá y ya entonces le dije hijita no vayas ya…por que el pasaje…		Hay las pastillas es un dilema, por eso como le he dicho hemos hecho la resistencia sino todavía continuaría pero aunque de acá saliendo de todas maneras del María AuxiliaBlanca ya me habían dicho que lo iban a cambiar porque le no tenía ningún medicamento que hay acá, ya había hablado con una doctora ahí también Cuidadora		antes me engañaba diciendo que si tomaba el medicamento cuando yo me iba a trabajar y en realidad no estaba tomando… y le descubrí a mentira en 3 oportunidades que me oculto el medicamento... porque lo encontré en la basura hasta le llegue amenazar le dije yo dejo de ir a tu consulta y me descuido de la mía para ir a tú consulta… dime ahorita si tú no vas a tomar y me dedico a mí y a tu hermana y…	pero porque te habías ido …por problema de su medicina y ahora está tomando una sola vez al dia no mas no quiere tomar …ya estoy cansada mama de tomar Entrevistador: esta tomando una vez al día porque está cansada Participante: si Entrevistador: pero no es que una vez al día le hayan indicado Participante: no le han indicado en la mañana y en la noche …no, no, no quiero tomar si yo tomo con fé ma…
	casi siempre los papás tienen ese problema con los hijos, o sea aquellos que tienen parientes tienen ese problema, o sea que tienen papá y mamá vivo y viven con el papá tienen ese problema para adherir el medicamento, para tomar la pastilla y por qué, porque el papá dice ay pobrecito esta enfermo, se va a morir, le da sus caprichos entonces él esta acostumbrado a eso y si esta acostumbrado a eso …		Entrevistador: como le puede ayudar el hospital, los centros de salud o alguien para lograr esto Participante: yo quisiera que me apoyen sabes en que en que cuando le toque su consulta, sus citas en eso quisiera que me apoyen Entrevistador: como de qué manera Participante: de que me ayuden en el pasaje Entrevistador: ah en las consultas Participante: constantemente que me ayuden en eso Entrevista…				Como…cuando se hospitalizó, él lo toma tranquilo, pero tiene un carácter desde que tubo después de los 12, 13 cambio el carácter. Ahí me dijo: porque me hiciste vivir cuando tú estabas atrás yo hacia mi cola le decía, por ti , por ti. si tú me contestas si sabes en pleno que tomar yo la medicina no quería cuando llego a los 13 años. Ya estoy cansado, estoy aburrido de tomar, ¡ya me voy a morir, d…	cuando yo le he conversado o cuando le llevo al hospital me dice así, no estés comentando lo que yo tengo , no le digas a nadie lo que yo tengo, yo estoy sana estoy bien… ahh muy bien hijita, tu estas bien, tú no tienes nada pero si tomas la medicina ay! Ya empezaste con eso me dice…la medicina me tumba así me dice 'Cuidador madre de AD por transfusion
								Como…cuando se hospitalizó, él lo toma tranquilo, pero tiene un carácter desde que tubo después de los 12, 13 cambio el carácter. Ahí me dijo: porque me hiciste vivir cuando tú estabas atrás yo hacia mi cola le decía, por ti , por ti. si tú me contestas si sabes en pleno que tomar yo la medicina no quería cuando llego a los 13 años. Ya estoy cansado, estoy aburrido de tomar, ¡ya me voy a morir, d…
								Entrevistador: nunca tuvo problemas de reacciones a las pastillas Participante: no, solamente que las pastillas eran muy grandes y no pasaban por la garganta Cuidador varon no familiar
								Jorge fue difícil porque cuando le empezó a contar me miraba y me miraba y me decía entonces voy a tomar esa pastilla siempre al principio de tomar la pastilla, se quejaba que le dolía la barriga pero después 3 a 4 meses ya dejo de dolerle es que él era muy comelón, era gordito y a veces le daba diarrea peor después ya no le daba diarrea. Empezó a crecer y adelgazar porque él era bajito de chiqui…
								Abuela: no, antes tomaba 8 pastillas en la mañana, 10 en la noche, nelfinavir tomaba 5, entonces debido a eso es que yo también le decía señorita ya no quiere tomar, mucha pastilla, que mucha sed le da, entonces el médico le cambio ahora toma 3 en la mañana y 2 en la noche Cuidador abuela
								a las pequeñitas, me acuerdo lo que no les guastaba a las pequeñitas a Xiomara me acuerdo que era chiquita y me pedía esas pastillas del Kaletra esas grandazas porque no le gustaba el jarabe, es horrible, yo nunca lo he probado pero me decían que era horrible, horrible, horrible, eso sí no les gustaba el kaletra en jarabe Cuidadora
								Entrevistador: nunca tuvo problemas de reacciones a las pastillas Participante: no, solamente que las pastillas eran muy grandes y no pasaban por la garganta Cuidador varon no familiar
								entonces eso me choco un poco como que yo tenía la idea de que él no iba a tomar obviamente sin conocer muy bien la situación real pero postergarlo más de la situación posible porque también había leído los posibles efectos secundarios no, tonces ese era mi temor tratar de evitar en lo absoluto que tome algo que sea 100% necesario pero cuando me dijeron eso como que fue complicado entonces tambié…
								Participante: si señorita, ahora por ejemplo me está diciendo está bien con la CD4, esta no se como me dijo Entrevistador: indetectable Participante: indetectable, incluso ella escucho y ahora solo está tomando una sola vez noma está tomando y no quiere tomar, en la tarde ya no quiere tomar y una sola vez está tomando y ahí estoy que estoy, pero siempre pidiendo siempre rogando a Dios que le doy …

## Sheet: Facilitadores Cuidadores 
Apoyo recibido	Estrategias	Estrategia - hospitalizacion	Brindar información	Necesidad de supervision
Yo por decir, siempre aunque a pasado la hora o antes le digo: estarás tomando la medicina, estoy contando la medicina, en cuantas días se acaba la medicina, en que fechas no hay. En que fechas, que fechas. No yo trato de decirle. No mami si estoy tomando y la chiquilla también dice: no señora yo le hago acordar cinco o 10 minutos antes. Así yo le digo: a ya si ustedes vean yo, tú sabes que si no…	¿Y te consta que realmente lo toma? Sí, porque me hace ver. A veces en las noches yo me hago la dormida. Viene mami aquí está la medicina mira que la estoy tomando. La toma y se la toma el agua. Yo sé que ahora le digo, no creo que ahora me puedas mentir. Que nunca en tu vida me has sabido mentir. Mami yo sería loco me dice que yo mentiste de repente otras cosas pero este es sagrado Cuidador madr…	Este a él le apareció una bolita en aquí y le operan pensando que había algo pero no había nada y como le hacen una tomografía al contraste le ubicaron el TBC fuera del pulmón. Es por eso era que, es por eso que se mostró con más fuerza por eso se hospitalizo y eso también porque no tomaba a la hora la medicina. Cuidador madre Transmision vertical	Es que a ellos les parecía horrible la pastilla como son muchas y me dicen porque no le dices al doctor que nos de una en vez de todas y yo les explicaba lo que podía pues, peor ya después que ellos vinieron a las charlas les explicaron que cada pastilla sirve para algo Cuidador madre Transmision vertical	Entrevistador: usted no es la mama que deja que tomen la toma sola, o a veces Participante: yo intente empecé en un sitio a trabajar casi como 15 días Entrevistador: ya Participante: y usted cree que ha tomado los 15 días Entrevistador: no tomo nada Participante: nada Entrevistador: o sea si usted no esta no toma Cuidador madre de AD por transfusion
Participante: yo lo tengo al día con sus pastillas, siempre pendiente si toma o no toma me preocupo por él Cuidador varon no familiar	Nuevamente he vuelto a controlarlo, pero hoy en la mañana yo no le digo oye y tus pastillas, ya veo que cantidad toma y donde lo está tomando y ahí no lo dejo ahí, yo veo televisión Pero mi ojo está viendo ahí. Ya tome ya y yo estoy viendo cuantas pone y cuantas ingiere Cuidador madre HSH	Por eso porque, nosotros hemos, ya habíamos pedido ya 15 días antes que le pase todo lo que le esta hinchado para que él se quede ya, porque no estaba tomando, porque ya se le veía un poco más flaco y en los análisis que le sacaban ya los virus se habían levantado todo y ya le habíamos pedido a el voluntariamente que se hospitalice, peor el no hizo caso. No ya voy a tomar, ya voy hacer y tanto qu…	el médico le dijo por qué tengo que tomar, hasta cuando voy a tomar estas pastillas, ella le dijo hasta que se encuentre la curación de lo que tienes, cuando encuentren ya lo que te va a curar vas a dejar de tomar Cuidador abuela	Participante: no, no me permito yo tengo que estar permanentemente con ella ahí pero sin hacer nada Entrevistador: y cuando ella está contigo si las toma Participante: cuando está conmigo a veces en el mercado a mi lado estamos ahí y medicamento y toma… y las dos tomamos desayuno y ahí tomamos o cuando ya es medio día y ya hay que recoger a la bebe las tres estamos y es hora de almuerzo medicamen…
Entrevistadaor: ya y quien le hace recordar él solo toma? Participante: él solo pero yo siempre le pregunto, ya tomaste? Y a veces creo que se olvida pero muy pocas veces porque todo este tiempo le he estado controlando 'Entrevistadaor: usted siempre le da las pastillas Participante: no él mismo 'Entrevistadaor: le recuerda entonces Participante: sí, le digo has tomado, no has tomado? Sí tío, sí …	él o sea tiene un pastillero donde están separadas todas las pastillas semana o sea se acaba y cada semanal las vuelve a llenar y las pastillas las toma 7:30 de la mañana, 7:30 de la noche y 9 de la noche ese es el horario habitual Cuidador varon no familiar	Pero ahora después de la hospitalización que ha salido, tranquilo solo se va a la posta, solo toma, en la casa 7 en punto toma su medicina solo Entrevistador ¿Toma solo? Solo Entrevistador No tiene problemas Solo, no tiene problemas Cuidador madre Transmision vertical	Participante: antes como que no quiero estar tomando, no quiero estar tomando y todas esas cosas pero creo que con las charlas y eso, ya no me dice esas cosas, … de repente porque ya no me comenta eso, ya tío voy a tomar, ya tomé me dice Cuidador varon no familiar	Participante: para mí la medicina porque cuando le digo en la mañana toma tu medicina y hago un poquito de esfuerzo y le compro su yogurt con eso le hago tomar Entrevistador: todos los días toma Participante: me dice…otra vez ya me tiene harta, ya estoy cansada …y le digo vas a tomar, vas a tomar y ahí lo toma y me dice …ya me tiene harta mamá, que vamos hacer hijita ya pues continuaremos el dije…
Abuela: eso, es que ella no maneja las pastillas, las tiene guardadas mi esposo y como es una persona que esta jubilado que no tiene que hacer, entonces yo le di, le dije tu te vas a dedicar a darle su medicina, yo me levanto sabe que en la mañana tengo que hacer desayuno, su ponchera, apurarla para que vaya al colegio, y en una oportunidad me olvide de darle las pastillas, del colegio nos hemos …	También, si me dicen mamita cómo salí, entonces yo les digo tenemos 20 todos porque todos han salido indetectables, entonces eso es lo que les motiva no, entonces también premio yo, premiaba a eso, te portaste bien entonces hoy tenemos esto, yo les decía que quieren que les compre, y me decían mamita llévanos a Ripley, entonces ya vamos, qué quieren, entonces les decía que quieren comer, a veces …	¿Por qué se hospitalizo sabes? Porque le hicieron un cambio de tratamiento ósea el ya tiene prácticamente 12, 12 años el mismo tratamiento con el que empezó, estuvo tomando y ya pues. También hay que ser consiente como le digo a él, no tomaba sus horas, se acordaba o si no, no se acordaba y a veces no pues me iba, ¿ya tomaste? Si ya tome. Cuidador madre HSH	pero ya le explique a ella como debe hacer, como tomar las pastillas ella solita, se levantaba y tomaba ,vio que subió de peso que se veía más bonita le creció el pelo porque su sueño de ella desde chiquita es que le crezca el pelo largo, Cuidador madre Transmision vertical
por ejemplo en las mañanas como ahorita no está estudiando por que empieza en febrero se levanta más tarde y como yo me levanto temprano para hacer ejercicio entonces yo soy el que lo levanto temprano para que tome su quaker y si yo no lo levantara no se levanta y sigue durmiendo hasta la 8 y ya ha pasado varias veces que se queda durmiendo hasta las 8, 8y15 y recién toma la pastilla pero ahora f…

## Sheet: Muestras de No adherencia
Abandono de TARGA	Cambios en los ARV	Pasar la hora	Perdida de dosis
Facilitador: Gustavo? No te controlan Gustavo: no me controlan Facilitador: Estas tomando la medicina? Gustavo: no Facilitador: porque no la tomas Gustavo Gustavo: mmm Facilitador: cuanto tiempo ya dejaste de tomar tu pastilla… 1 mes Gustavo: como sabe? Usted barre con todo Facilitador: ajajaja no él está en otra etapa de su vida ya me ha dicho ya! Asi que vamos hacerle caso…Gustavo porque ya no …	Juan : pero parece que lo tomaba a destiempo, yo también estaba indetectable pero de ahí me enronche mi mano y de ahí vine aquí para que me hospitalicen porque también tenía unos ganglios que me estaban saliendo por la ingle y de ahí me hicieron todos los exámenes, y de ahí salió que lo que estaba tomando no me Facilitator: no funcionaba el medicamento en tu organismo Juan : claro no funcionaba, …	Facilitator: no en treinta días, cuántas veces te olvidas Pablo: no sé, no lo he contado Facilitator: dos, tres veces? Pablo: más Facilitator: 4 o 5? Pablo: un poco más Facilitator: 7 u 8? Pablo: por ahí ................... Entrevistador: que y te olvidas y ya no lo tomas? O es que te olvidaste paso media hora y ya Pablo: se me pasa la hora Facilitator: pero si lo tomas luego? Pablo: sí , de toma…	Lourdes: una pregunta y tu tomas el kaletra? ( A Luz) Luz: sí Lourdes: te gusta el kaletra? Luz: no Lourdes: pero lo tomas Luz: no, o sea tomo tres días o sino lo tomo en la mañana o sino en la noche Facilitador:tu has puesto tu horario Luz: no, yo había coordinado con Facilitator a que hora yo puedo yo puedo tomar la medicina, pero la cosa es de mi, yo me olvido y no tomo
Ximena: pero si saben de hecho que tu no estas tomando si tu no vienes a recoger aca Luz: no, me había dado en Agosto dos meses, se supone que este mes debo ir a recoger pero ahí tengo todavía Facilitador: o sea si vas a recoger pero no vas a tomar Luz: no, cuando se me acabe, se me acabe, ahí voy a recoger Facilitador: pero si no las estas tomando nunca se va a acabar, nunca recoges Luz: no, sí,…	Lourdes: Yo le he preguntado a el médico por qué están cambiando las medicinas, y me dijo que a mi me cambiaban al mes creo porque yo dejaba de tomar, yo tomaba una semana y un mes no y así estaba y por eso mi enfermedad subí a más y me daba una dosis más fuerte para que lo pueda bajar	Facilitator: y ahora cómo lo tomas, lo tomas bien o no? Pablo: sí, algunas veces se me pasa la hora pero igual lo tomo Facilitator: cuánto se te pasa? Pablo: a ver será 4 minutos, pero 4 minutos nada más Facilitator: ya Pablo: será pues 5 minutos	Janet cuenta de una película( no se entiende bien) mi hermanita también dice, mi hermanita toma pastillas, ella me dice “tu pastilla” cuando yo antes lo votaba mi pastilla, yo le decía que era chicle y mi hermana no sé como sabía y decía mami es la pastilla de mi hermana, pero es tu chicle mi hermanita sabía que era la pastilla y mi mamá me decía por qué no has tomado tu pastilla, la pastilla se …
Gustavo: 20 días! Facilitador: sí 20, y por qué te olvidaste? Carlos: no sé, sabe feo la pastilla	Facilitator: pero y por qué pasaste del primero al segundo? No tomabas bien Jorge: no tomaba bien Facilitator: estabas más chiquito no querías tomar , no? Por qué no querías tomar? Jorge: era feo el jarabe	Juan: Si los tomo, pero los tomo a destiempo… A veces… a veces. Porque si de tomar lo tomo. Facilitator: Ya…	Luz: Señorita, yo como s e llama yo comencé a tomar mis pastillas y el jueves me saque mis análisis y he visto que ahora salgo indetectable … y seis meses ya Ximena: 06 meses no has tomado!? Luz: si, igual salgo indetectable con 500 salgo Ximena: tu CD4, y ut Carga viral? Luz: no! La señorita me dijo así que salgo bien indetectable Ximena: mm pero prácticamente estas con tu CD4 alto no… pero o de…
	Facilitator: no Carmen no perdón, Paloma, Paloma que pasó de un tratamiento y luego pasó a otro no es cierto y ahora a pasado a otro Paloma: y ahora me van a cambiar a otro Facilitator: pero le van a cambiar el medicamento, no es el esquema sino uno de los medicamentos Paloma: por qué? Facilitator;: primero tomabas Zidovudina, Lamivudina y nelfinavir, después tomas? Paloma: he tomado el efavirenz…	Facilitador: Cintia tu como tomas tu medicamento, puntual o te pasas también Cintia: me paso Facilitador: te pasas, minutos, segundos, horas? Cintia: minutos Facilitador: a qué hora lo tomas? Cintia: a las 8, 8 en punto pero a veces 8 y 15 asi Facilitador: 8 y 15, 8 y media Cintia: sí, pero a veces no todos los días Facilitador: y si lo tomaste a las 8 y en la noche lo tomaste 8 y 15, y ano lo to…	Juan : yo quiero ver mis resultados Giovana: yo también Juan : porque el año pasado no estuve tomando Facilitator: no estabas tomando? Juan : no, lo tomaba asi unas dos veces a la semana, a veces lo tomaba a destiempo Carmen: con el primero? Juan : no, con el que me cambiaron, no lo tomaba a tiempo
		Facilitador: ah ya pero si estas tomando tu pastilla, por mas problemas que tengas las estas tomando, te pasas la hora Janet: sí Facilitador: cuánto tiempo te pasas? Janet: 30 minutos Facilitador: 30 minutos Janet: a veces pero a veces un minuto Facilitador: a veces 30 minutos y a veces un minuto Janet: mas que nada un minuto, pero mientras va pasando la pastilla un minuto más (risas)	Facilitator: Pero tiene carga, tiene 258 de carga. O sea, 258 virus están despiertos. Porque Giovana? Dinos porque? Giovana: Es que me siento tan bien que me olvido de tomar…(lo dice como una broma, los demás se rien) Facilitator: Dinos porque a ver, dinos porque hay virus? Giovana: Porque no tomo mis medicinas… (ese es el problema aca…dice Facilitator)… me ovido!...
		Porque te olvidas? Juan: No! No me olvido…solo que… Facilitator: Porque tomas a deshoras? Juan: Desayuno a las… a veces desayuno temprano, a veces desayuno tarde… A las ocho, a veces desayuno a las seis… Facilitator: Y cuál es tu horario? Juan: No, todavía no tengo un buen horario. Lo que pasa que yo vivo con mi hermana. Mi hermana sale temprano de la Universidad. A veces con mi hermana desayunam…	Facilitador: no estas tomando tu medicina? Giovana: a veces Facilitator: pero la medicina no se toma a veces, tienes que tomarlo todos los días Juan: para que puedas estar indetectable sino no habría chiste Facilitador: y por que no tomas Giovana? Giovana: ah porque , porque me olvido? Facilitador: por qué te olvidas? Giovana: porque no tengo tiempo, a veces que ya estoy en mi cama y digo ay mi p…
		Facilitador: no estas tomando a tu hora, y el motivo porque no tomas a tu hora? Entrevistador: porque salgo con mis amigos Facilitador: ah tus amigos, sales más con tus amigos que estés en casa y te olvidas de tu horario de pastillas Entrevistador( asiente que sí)	Facilitator: no te has olvidado nunca de tomar? Juan: una vez de noche, ya estaba echado y ya me dio flojera Facilitator: te quedaste dormido Juan: no, no me quede dormido pero me dio flojera pararme Facilitator: y ya no tomaste Juan: no Facilitator: ya una sola vez , en el mes una sola vez te olvidas Juan: ah claro otros días seguro me retardo pero esa vez si me olvide de tomar una dosis de la n…
		Facilitador: Janet? Puntual o te pasas también? Janet: me paso Facilitador: cuanto tiempo te pasa? Janet: cuando voy al hospital tomo a las 10 Facilitador: 10 de la mañana y 10 de la noche? Janet: no, 9 de la noche	Facilitator: tomas y de ahí te vas al colegio, y alguna vez te has olvidado? Jorge: no para nada, en la noche Facilitator: en la noche? Por qué? Jorge: porque en la mañana tengo que ir al colegio Facilitator: ahí ni hablar no te puedes olvidar, y en la noche por qué te olvidas? Jorge: porque ya estoy en mi cama, a veces me da flojera levantarme, por eso me pongo mis pastillas en mi cuarto pero a …
		Facilitador: Gustavo, cómo estas con tu tratamiento Gustavo: bien, si tomo Facilitador: estas tomando tu tratamiento, no te olvidas ni una dosis, estas seguro? Gustavo: casi puntual Facilitador: y qué horario estas tomando? Gustavo: no sé, me da flojera bajar Facilitador: no te recuerdas Gustavo: no Facilitador: cuando te recuerdas estas tomando Gustavo: sí Facilitador: o sea no te interesa el ho…	Luz : mi tío, es que cuando voy a su casa de mi hermana no coy al colegio Facilitador: y por qué no vas al colegio Luz : porque me da pereza, es que cuando estoy en su casa de mi hermana me olvido que tengo clases, me olvido de todo Facilitador: ah llegas a la casa de tu hermana y te olvidas de todo, hasta de tu pastillita también te olvidas? Luz : sí Facilitador: también? Luz : pero mi hermana m…
		Facilitador: y no has prrguntado por que el rechazo Paloma: porque a veces no tomaba la pastilla a la hora y entonces hacia rechazo	Facilitador: Carolina? También estas tomando puntual? No has dejado nunca, set te ha olvidado por ahí una dosis? Carolina: la semana pasada, dos días Facilitador: y fue dosis completa o… Carolina: en la mañana no mas Facilitador: solo en la mañana, pero si estas tomando tu pastilla solo esas dos dosis nada mas , y te pasas la hora o tomas puntual? Carolina: a veces Facilitador: a veces te pasas? …
			Janet: mi virus estaba bajo pero deje de tomar Facilitador: dejaste de tomar Janet: siempre a mitad de año dejo de tomar Facilitador: por cuanto tiempo Janet: no sé, los domingos dejo de tomar Facilitador: los domingos no tomo Janet: no, me da nauseas
			Entrevistador: no tienes alarma en tu celular Giovana: sí pero, como dice ignorar ( risas) Facilitator: pero trata tu, a qué hora cenas tu? Cuál es tu horario? Giovana: yo no ceno Juan: es un desorden Facilitator: cual es el horario que tu h s puesto para tomar tus medicinas? Giovana: supuestamente Facilitator: no, a qué hora, no que supuestamente Giovana: mmm no le he puesto un horario… es que n…
			Juan : yo me olvide una vez Elisabeth: una vez te olvidaste Juan : si Paloma : yo muchas Juan : esta semana no, antes Facilitator: d de esta semana no es, no has tomado dos días Juan : no todo no, solamente dos días en el desayuno Facilitator: tú Paloma Paloma: yo muchas veces Facilitator: la toma completa del día y la noche Paloma: si, no, de noche, por salir me he olvidado
			Facilitator: un año y medio ya, y ahora si tomas bien Jorge: si Facilitator: no te olvidas? Jorge: sí me olvido pero ( risas) Facilitator: por cuánto tiempo te olvidas? Qué tiempo te olvidas? Andrés: a veces me olvido en la mañana, en la noche Facilitator: pero que no lo tomas la toma en la mañana, te olvidas de tomarlo Carmen: yo me olvido en la mañana pero tomo en la noche Jorge: igual estoy in…
